# Supplementary material for: The modular mechanism of chromocenter formation in Drosophila
Source: eLife. 2019 Feb 11;8:e43938. doi: 10.7554/eLife.43938 (PMC6382350; doi:10.7554/eLife.43938)
Supplement: Figure 4—figure supplement 2—source data 1. [file elife-43938-fig4-figsupp2-data1.xlsx]

## Sheet: Sheet1
Control	prodk08810/U
3	6
3	7
3	3
4	4
3	5
4	5
4	7
2	8
3	4
5	7
3	6
4	5
4	2
4	6
5	6
4	5
5	6
6	4
5	6
6	8
6	6
6	9
7	9
7	12
8	7
8	4
6	9
5	8
8	11
10	11
8	11
8	12
